# Supplementary material for: A Compound Fungicide Impairs Cognitive Performance in Honey Bees (Apis mellifera)
Source: Insects. 2025 Dec 30;17(1):51. doi: 10.3390/insects17010051 (PMC12841839; doi:10.3390/insects17010051)
Supplement: Supplementary file 1 [file insects-17-00051-s001.zip]

Archive with 1 entries (1 files):
- insects-4041140-supplementary.xlsx
