# Supplementary material for: A Compound Fungicide Impairs Cognitive Performance in Honey Bees (Apis mellifera)
Source: Insects. 2025 Dec 30;17(1):51. doi: 10.3390/insects17010051 (PMC12841839; doi:10.3390/insects17010051)
Supplement: Supplementary file 1 [file insects-17-00051-s001.zip › insects-4041140-supplementary.xlsx]

## Sheet: Table S1
Supplemental table S1. Effects of Chunmanchun® on the sucrose concentration response of foragers of Apis mellifera.
			Sucrose concentration (%)						no reaction to the former six sugar solutions, 50% (w/v) solution was used.
	Bee ID	Treatment	0.001	0.003	0.01	0.03	0.1	0.3			Total
	bee1	CK-1	—	—	—	+	+	+			3
	bee2	CK-1	—	—	+	+	—	+			3
	bee3	CK-1	—	—	+	—	+	+			3
	bee4	CK-1	—	—	—	—	+	+			2
	bee5	CK-1	—	—	+	—	+	+			3
	bee6	CK-1	—	—	+	—	+	+			3
	bee7	CK-1	—	—	—	+	+	—			2
	bee8	CK-1	+	+	+	+	+	+			6
	bee9	CK-1	—	—	+	+	+	+			4
	bee10	CK-1	+	+	+	+	+	+			6
	bee11	CK-1	—	+	—	+	—	+			3
	bee12	CK-1	—	—	—	—	—	+			1
	bee13	CK-1	—	+	—	+	+	+			4
	bee14	CK-1	—	+	+	+	+	+			5
	bee15	CK-1	+	—	—	+	+	+			4
	bee16	CK-1	—	—	+	+	+	+			4
	bee17	CK-1	—	—	—	+	+	+			3
	bee18	CK-1	—	—	+	+	+	+			4
	bee19	CK-1	+	—	—	+	—	+			3
	bee20	CK-1	—	—	+	+	+	+			4
			+：4	+：5	+：11	+：15	+：16	+：19
	bee21	CK-2	－	－	＋	＋	＋	＋			4
	bee22	CK-2	－	－	－	＋	＋	＋			3
	bee23	CK-2	＋	＋	＋	＋	＋	＋			6
	bee24	CK-2	－	－	－	＋	＋	＋			3
	bee25	CK-2	－	－	＋	＋	＋	＋			4
	bee26	CK-2	－	－	＋	－	＋	＋			3
	bee27	CK-2	－	－	＋	－	＋	＋			3
	bee28	CK-2	－	＋	－	＋	－	＋			3
	bee29	CK-2	－	－	＋	＋	＋	＋			4
	bee30	CK-2	－	－	－	＋	＋	＋			3
	bee31	CK-2	－	－	－	＋	＋	＋			3
	bee32	CK-2	＋	＋	－	－	＋	＋			4
	bee33	CK-2	－	－	－	＋	＋	＋			3
	bee34	CK-2	－	－	－	＋	＋	＋			3
	bee35	CK-2	－	－	＋	＋	＋	＋			4
	bee36	CK-2	－	－	－	＋	＋	＋			3
	bee37	CK-2	－	－	＋	＋	＋	＋			4
	bee38	CK-2	－	－	＋	＋	＋	＋			4
	bee39	CK-2	－	＋	＋	＋	＋	＋			5
	bee40	CK-2	＋	＋	＋	＋	＋	＋			6
			+：3	+：5	+：11	+：17	+：19	+：20
	bee41	CK-3	－	－	＋	＋	＋	＋			4
	bee42	CK-3	＋	＋	＋	＋	＋	＋			6
	bee43	CK-3	－	－	＋	＋	＋	＋			4
	bee44	CK-3	－	－	＋	＋	＋	＋			4
	bee45	CK-3	－	－	－	＋	＋	＋			3
	bee46	CK-3	＋	＋	＋	＋	＋	＋			6
	bee47	CK-3	－	＋	＋	＋	＋	＋			5
	bee48	CK-3	－	－	－	－	－	＋			1
	bee49	CK-3	－	－	－	＋	＋	＋			3
	bee50	CK-3	＋	＋	＋	＋	＋	＋			6
	bee51	CK-3	－	－	＋	＋	＋	＋			4
	bee52	CK-3	－	－	－	－	－	＋			1
	bee53	CK-3	＋	＋	＋	＋	＋	＋			6
	bee54	CK-3	－	－	－	－	－	＋			1
	bee55	CK-3	＋	＋	＋	＋	＋	＋			6
	bee56	CK-3	－	－	－	＋	＋	＋			3
	bee57	CK-3	－	＋	＋	＋	＋	＋			5
	bee58	CK-3	－	－	＋	＋	＋	＋			4
	bee59	CK-3	－	－	＋	＋	＋	＋			4
	bee60	CK-3	－	＋	＋	＋	＋	＋			5
			+：5	+：8	+：14	+：17	+：17	+：20
	bee61	PC-1	—	—	—	—	+	+			2
	bee62	PC-1	—	—	—	—	+	+			2
	bee63	PC-1	—	—	—	+	+	+			3
	bee64	PC-1	—	+	+	+	+	+			5
	bee65	PC-1	—	—	+	+	+	+			4
	bee66	PC-1	—	+	+	+	+	+			5
	bee67	PC-1	—	—	—	—	+	+			2
	bee68	PC-1	—	+	+	+	+	+			5
	bee69	PC-1	—	—	—	—	+	+			2
	bee70	PC-1	—	—	+	+	+	+			4
	bee71	PC-1	—	—	—	—	+	+			2
	bee72	PC-1	—	—	+	—	+	+			3
	bee73	PC-1	—	—	—	—	+	—			1
	bee74	PC-1	—	—	—	+	+	+			3
	bee75	PC-1	—	—	—	+	+	+			3
	bee76	PC-1	—	—	—	—	—	+			1
	bee77	PC-1	—	+	+	+	+	+			5
	bee78	PC-1	—	—	—	+	—	+			2
	bee79	PC-1	—	—	—	+	+	+			3
	bee80	PC-1	—	+	+	+	+	+			5
			+：0	+：5	+：8	+：12	+：18	+：19
	bee81	PC-2	－	－	－	－	＋	＋			2
	bee82	PC-2	－	＋	＋	＋	＋	＋			5
	bee83	PC-2	－	－	＋	＋	＋	＋			4
	bee84	PC-2	－	－	－	＋	＋	＋			3
	bee85	PC-2	－	－	＋	＋	＋	＋			4
	bee86	PC-2	－	－	－	－	＋	＋			2
	bee87	PC-2	－	－	－	＋	＋	＋			3
	bee88	PC-2	－	－	－	＋	＋	＋			3
	bee89	PC-2	－	－	－	＋	＋	＋			3
	bee90	PC-2	－	＋	＋	＋	＋	＋			5
	bee91	PC-2	－	－	＋	＋	＋	＋			4
	bee92	PC-2	－	－	－	－	＋	＋			2
	bee93	PC-2	－	－	－	＋	＋	＋			3
	bee94	PC-2	－	＋	＋	＋	＋	＋			5
	bee95	PC-2	－	－	－	＋	＋	＋			3
	bee96	PC-2	－	－	＋	＋	＋	＋			4
	bee97	PC-2	－	－	＋	＋	＋	＋			4
	bee98	PC-2	－	－	－	＋	－	＋			2
	bee99	PC-2	＋	＋	＋	＋	＋	＋			6
	bee100	PC-2	－	－	－	－	－	＋			1
			+：1	+：4	+：9	+：16	+：18	+：20
	bee101	PC-3	－	－	－	＋	＋	＋			3
	bee102	PC-3	－	－	＋	－	－	＋			2
	bee103	PC-3	－	＋	－	＋	＋	＋			4
	bee104	PC-3	－	－	－	＋	＋	＋			3
	bee105	PC-3	－	＋	＋	＋	＋	＋			5
	bee106	PC-3	－	－	－	－	＋	＋			2
	bee107	PC-3	－	－	－	＋	＋	＋			3
	bee108	PC-3	－	－	－	－	＋	＋			2
	bee109	PC-3	－	－	－	＋	＋	＋			3
	bee110	PC-3	－	－	－	＋	＋	＋			3
	bee111	PC-3	－	－	－	－	＋	＋			2
	bee112	PC-3	－	＋	＋	＋	＋	＋			5
	bee113	PC-3	－	＋	－	＋	＋	＋			4
	bee114	PC-3	－	－	－	－	－	－	＋		0
	bee115	PC-3	－	－	－	－	＋	＋			2
	bee116	PC-3	－	＋	＋	＋	＋	＋			5
	bee117	PC-3	－	＋	＋	－	＋	＋			4
	bee118	PC-3	＋	－	＋	＋	＋	＋			5
	bee119	PC-3	－	－	＋	＋	＋	＋			4
	bee120	PC-3	－	－	＋	－	－	＋			2
			+：1	+：6	+：8	+：12	+：17	+：19
	bee121	LD10-1	—	—	—	—	+	+			2
	bee122	LD10-1	—	—	—	—	+	+			2
	bee123	LD10-1	—	—	+	+	+	+			4
	bee124	LD10-1	—	—	—	+	+	+			3
	bee125	LD10-1	—	—	—	+	+	+			3
	bee126	LD10-1	—	—	+	+	+	+			4
	bee127	LD10-1	—	—	—	—	+	+			2
	bee128	LD10-1	—	—	—	—	+	+			2
	bee129	LD10-1	—	—	—	—	+	+			2
	bee130	LD10-1	—	—	—	+	+	+			3
	bee131	LD10-1	—	—	+	+	+	+			4
	bee132	LD10-1	—	—	—	—	+	+			2
	bee133	LD10-1	—	—	—	—	—	+			1
	bee134	LD10-1	—	—	—	—	+	+			2
	bee135	LD10-1	—	+	+	+	+	+			5
	bee136	LD10-1	—	—	+	—	+	+			3
	bee137	LD10-1	—	—	—	—	—	—	+		0
	bee138	LD10-1	—	—	+	+	+	+			4
	bee139	LD10-1	+	+	+	+	+	+			6
	bee140	LD10-1	—	—	—	—	—	+			1
			+：1	+：2	+：7	+：9	+：17	+：19
	bee141	LD10-2	－	－	－	－	－	＋			1
	bee142	LD10-2	－	－	－	＋	＋	＋			3
	bee143	LD10-2	－	－	＋	＋	＋	＋			4
	bee144	LD10-2	－	－	－	－	－	＋			1
	bee145	LD10-2	－	－	－	＋	＋	＋			3
	bee146	LD10-2	－	－	－	－	＋	＋			2
	bee147	LD10-2	－	－	＋	＋	＋	＋			4
	bee148	LD10-2	－	－	＋	＋	＋	＋			4
	bee149	LD10-2	－	－	－	－	＋	＋			2
	bee150	LD10-2	－	－	－	－	－	＋			1
	bee151	LD10-2	－	－	－	＋	＋	＋			3
	bee152	LD10-2	－	－	－	－	－	＋			1
	bee153	LD10-2	－	－	－	－	－	＋			1
	bee154	LD10-2	－	－	＋	－	＋	＋			3
	bee155	LD10-2	－	－	－	－	＋	＋			2
	bee156	LD10-2	－	＋	＋	＋	＋	＋			5
	bee157	LD10-2	－	－	－	－	＋	＋			2
	bee158	LD10-2	－	－	－	＋	＋	＋			3
	bee159	LD10-2	－	－	－	＋	＋	＋			3
	bee160	LD10-2	－	－	－	－	＋	＋			2
			+：0	+：1	+：5	+：9	+：15	+：20
	bee161	LD10-3	－	－	－	＋	＋	＋			3
	bee162	LD10-3	－	－	－	－	＋	＋			2
	bee163	LD10-3	－	－	－	＋	＋	＋			3
	bee164	LD10-3	－	－	－	－	＋	＋			2
	bee165	LD10-3	－	－	－	－	－	＋			1
	bee166	LD10-3	－	－	－	＋	＋	＋			3
	bee167	LD10-3	－	－	－	－	＋	＋			2
	bee168	LD10-3	＋	＋	＋	＋	＋	＋			6
	bee169	LD10-3	－	－	－	－	＋	＋			2
	bee170	LD10-3	－	＋	＋	＋	＋	＋			5
	bee171	LD10-3	－	－	－	－	＋	＋			2
	bee172	LD10-3	－	－	－	－	＋	＋			2
	bee173	LD10-3	－	－	＋	＋	＋	＋			4
	bee174	LD10-3	－	＋	＋	＋	＋	＋			5
	bee175	LD10-3	－	＋	＋	＋	＋	＋			5
	bee176	LD10-3	－	－	－	＋	＋	＋			3
	bee177	LD10-3	－	－	－	－	－	－	＋		0
	bee178	LD10-3	－	－	＋	－	＋	＋			3
	bee179	LD10-3	－	－	－	－	－	－	＋		0
	bee180	LD10-3	－	－	－	－	＋	＋			2
			+：1	+：4	+：6	+：9	+：17	+：18
	bee181	LD50-1	—	—	—	—	—	+			1
	bee182	LD50-1	—	—	—	—	—	+			1
	bee183	LD50-1	—	+	+	—	+	+			4
	bee184	LD50-1	—	—	—	—	+	+			2
	bee185	LD50-1	—	—	—	+	+	+			3
	bee186	LD50-1	—	—	+	+	+	+			4
	bee187	LD50-1	—	—	+	+	—	+			3
	bee188	LD50-1	—	—	—	—	—	—	+		0
	bee189	LD50-1	—	—	—	—	—	+			1
	bee190	LD50-1	—	—	—	+	+	+			3
	bee191	LD50-1	—	—	—	—	—	—	+		0
	bee192	LD50-1	—	—	—	+	+	+			3
	bee193	LD50-1	—	—	—	—	—	+			1
	bee194	LD50-1	—	—	+	+	+	+			4
	bee195	LD50-1	—	—	—	—	—	—	+		0
	bee196	LD50-1	—	—	—	—	+	+			2
	bee197	LD50-1	—	—	—	—	—	+			1
	bee198	LD50-1	—	—	—	—	+	+			2
	bee199	LD50-1	—	—	—	—	—	+			1
	bee200	LD50-1	—	—	—	—	+	+			2
			+：0	+：1	+：4	+：6	+：10	+：17
	bee201	LD50-2	－	－	－	－	＋	＋			2
	bee202	LD50-2	－	－	＋	－	－	＋			2
	bee203	LD50-2	－	－	＋	＋	＋	＋			4
	bee204	LD50-2	－	－	＋	＋	＋	＋			4
	bee205	LD50-2	－	－	－	＋	＋	＋			3
	bee206	LD50-2	－	－	＋	＋	＋	＋			4
	bee207	LD50-2	－	－	－	＋	＋	＋			3
	bee208	LD50-2	－	－	－	－	＋	＋			2
	bee209	LD50-2	－	－	－	－	＋	＋			2
	bee210	LD50-2	－	－	－	－	＋	＋			2
	bee211	LD50-2	－	－	－	＋	＋	＋			3
	bee212	LD50-2	－	－	－	＋	＋	＋			3
	bee213	LD50-2	－	－	－	＋	＋	＋			3
	bee214	LD50-2	－	－	－	＋	＋	＋			3
	bee215	LD50-2	－	－	＋	－	＋	＋			3
	bee216	LD50-2	－	－	－	－	＋	＋			2
	bee217	LD50-2	－	－	－	－	－	＋			1
	bee218	LD50-2	－	－	－	－	－	＋			1
	bee219	LD50-2	＋	＋	＋	＋	＋	＋			6
	bee220	LD50-2	－	－	－	－	－	－	＋		0
			+：1	+：1	+：6	+：10	+：16	+：19
	bee221	LD50-3	－	－	－	－	＋	＋			2
	bee222	LD50-3	－	＋	＋	＋	＋	＋			5
	bee223	LD50-3	－	－	－	＋	＋	＋			3
	bee224	LD50-3	－	－	－	－	＋	＋			2
	bee225	LD50-3	－	－	－	＋	＋	＋			3
	bee226	LD50-3	－	＋	＋	＋	＋	＋			5
	bee227	LD50-3	－	－	＋	＋	＋	＋			4
	bee228	LD50-3	－	－	－	－	－	－	＋		0
	bee229	LD50-3	－	－	－	－	＋	＋			2
	bee230	LD50-3	－	－	－	＋	＋	＋			3
	bee231	LD50-3	－	－	－	＋	＋	＋			3
	bee232	LD50-3	－	－	－	－	＋	＋			2
	bee233	LD50-3	－	－	＋	＋	＋	＋			4
	bee234	LD50-3	－	－	＋	＋	＋	＋			4
	bee235	LD50-3	－	－	－	－	＋	＋			2
	bee236	LD50-3	－	－	－	＋	＋	＋			3
	bee237	LD50-3	－	－	－	－	－	＋			1
	bee238	LD50-3	－	－	－	－	－	－	＋		0
	bee239	LD50-3	－	－	－	＋	＋	＋			3
	bee240	LD50-3	＋	＋	＋	＋	＋	＋			6
			+：1	+：3	+：6	+：12	+：17	+：18

## Sheet: Table S2
Supplemental table S2. Effects of the compound fungicide Chunmanchun® on learning and memory ability of Apis mellifera ( n=20, 3 replicates for each group, extending the proboscis record as 1, not extending the proboscies record as 0).
													Memory test
	ID	Treatments	Replicates	Trial #1	Trial #2	Trial #3	Trial #4	Trial #5	Trial #6	PER Score			1h	3h	6h
	bee1	CK-1	1	0	0	1	1	1	1	4			1	1	1
	bee2	CK-1	1	0	0	0	1	0	1	2			0	0	0
	bee3	CK-1	1	0	1	1	1	1	1	5			1	1	1
	bee4	CK-1	1	0	0	0	0	1	1	2			1	0	0
	bee5	CK-1	1	0	0	0	1	0	1	2			1	0	0
	bee6	CK-1	1	0	1	1	1	1	1	5			1	1	1
	bee7	CK-1	1	0	0	1	1	1	1	4			1	1	1
	bee8	CK-1	1	0	0	0	0	1	1	2			1	0	0
	bee9	CK-1	1	0	0	1	1	0	1	3			0	0	0
	bee10	CK-1	1	0	0	1	1	1	1	4			1	1	1
	bee11	CK-1	1	0	1	0	1	1	0	3			1	1	0
	bee12	CK-1	1	0	0	1	1	1	1	4			1	1	1
	bee13	CK-1	1	0	0	0	0	0	0	0			0	0	0
	bee14	CK-1	1	0	1	1	0	1	1	4			1	0	0
	bee15	CK-1	1	0	0	1	1	1	1	4			1	1	1
	bee16	CK-1	1	0	1	0	1	1	1	4			1	0	0
	bee17	CK-1	1	0	1	1	1	1	1	5			1	1	1
	bee18	CK-1	1	0	1	0	1	1	1	4			1	1	1
	bee19	CK-1	1	0	0	1	0	0	0	1			0	0	0
	bee20	CK-1	1	0	1	1	1	1	1	5			1	1	1
	bee21	CK-2	2	0	0	1	1	1	1	4			1	1	1
	bee22	CK-2	2	0	0	1	1	1	1	4			1	1	1
	bee23	CK-2	2	0	0	0	0	1	1	2			1	1	0
	bee24	CK-2	2	0	0	0	1	0	1	2			0	0	0
	bee25	CK-2	2	0	0	1	1	1	1	4			1	1	1
	bee26	CK-2	2	0	1	0	0	0	1	2			1	0	0
	bee27	CK-2	2	0	0	1	1	1	1	4			1	1	1
	bee28	CK-2	2	0	1	1	1	1	1	5			1	1	1
	bee29	CK-2	2	0	0	0	1	1	0	2			0	0	0
	bee30	CK-2	2	0	0	0	1	1	1	3			1	1	1
	bee31	CK-2	2	0	0	0	1	0	0	1			0	0	0
	bee32	CK-2	2	0	0	0	0	1	0	1			1	0	0
	bee33	CK-2	2	0	1	1	1	1	1	5			1	1	1
	bee34	CK-2	2	1	1	1	1	1	1	6			1	1	1
	bee35	CK-2	2	0	0	0	0	1	1	2			1	1	0
	bee36	CK-2	2	0	1	1	1	0	1	4			1	1	1
	bee37	CK-2	2	0	1	0	0	1	1	3			1	1	0
	bee38	CK-2	2	0	0	1	1	1	1	4			1	1	1
	bee39	CK-2	2	0	0	1	1	1	1	4			1	1	1
	bee40	CK-2	2	0	0	0	0	1	1	2			0	0	0
	bee41	CK-3	3	0	0	0	1	1	1	3			1	1	1
	bee42	CK-3	3	0	0	1	0	1	1	3			1	0	0
	bee43	CK-3	3	0	0	0	0	0	1	1			0	0	0
	bee44	CK-3	3	0	1	1	1	1	1	5			1	1	1
	bee45	CK-3	3	0	0	1	1	1	1	4			1	1	1
	bee46	CK-3	3	0	0	1	1	1	1	4			1	1	1
	bee47	CK-3	3	0	0	1	1	1	1	4			1	1	1
	bee48	CK-3	3	0	1	0	1	1	1	4			1	1	1
	bee49	CK-3	3	0	0	1	0	0	0	1			0	0	0
	bee50	CK-3	3	0	0	1	1	1	1	4			1	1	1
	bee51	CK-3	3	0	1	1	1	1	1	5			1	1	1
	bee52	CK-3	3	0	0	0	1	1	1	3			1	0	0
	bee53	CK-3	3	0	0	1	1	1	1	4			1	1	1
	bee54	CK-3	3	0	0	1	1	0	1	3			0	0	0
	bee55	CK-3	3	0	0	0	0	1	1	2			1	0	0
	bee56	CK-3	3	0	0	0	1	1	0	2			0	0	0
	bee57	CK-3	3	0	0	1	1	1	1	4			1	1	1
	bee58	CK-3	3	0	0	1	1	1	1	4			1	1	0
	bee59	CK-3	3	0	0	1	1	1	1	4			1	1	1
	bee60	CK-3	3	0	0	1	1	1	1	4			1	1	0
	bee61	PC-1	4	0	0	0	1	1	1	3			1	1	1
	bee62	PC-1	4	0	0	0	0	0	0	0			0	0	0
	bee63	PC-1	4	0	1	1	1	1	1	5			1	1	0
	bee64	PC-1	4	0	0	0	0	0	0	0			0	0	0
	bee65	PC-1	4	0	0	1	0	1	1	3			1	0	0
	bee66	PC-1	4	0	1	1	1	1	1	5			1	1	1
	bee67	PC-1	4	0	0	1	1	0	1	3			1	1	1
	bee68	PC-1	4	0	0	1	1	1	0	3			1	1	1
	bee69	PC-1	4	0	0	0	0	1	0	1			0	0	0
	bee70	PC-1	4	0	0	1	1	1	1	4			1	1	1
	bee71	PC-1	4	0	0	0	0	0	1	1			0	0	0
	bee72	PC-1	4	0	0	1	1	1	0	3			1	1	0
	bee73	PC-1	4	0	0	0	0	1	1	2			0	0	0
	bee74	PC-1	4	0	1	1	0	0	0	2			0	0	0
	bee75	PC-1	4	0	1	0	1	0	1	3			1	1	0
	bee76	PC-1	4	1	0	0	1	1	1	4			1	1	0
	bee77	PC-1	4	0	0	1	1	1	1	4			1	1	1
	bee78	PC-1	4	0	0	1	1	1	1	4			1	0	0
	bee79	PC-1	4	0	1	1	1	1	1	5			1	1	1
	bee80	PC-1	4	0	1	1	1	0	0	3			0	0	0
	bee81	PC-2	5	0	0	1	1	1	1	4			1	1	1
	bee82	PC-2	5	0	0	0	0	0	1	1			1	1	0
	bee83	PC-2	5	0	1	1	1	1	1	5			1	1	1
	bee84	PC-2	5	0	0	1	1	0	1	3			1	1	0
	bee85	PC-2	5	0	0	0	1	1	1	3			1	0	0
	bee86	PC-2	5	0	1	1	1	0	0	3			0	0	0
	bee87	PC-2	5	0	0	0	0	0	0				0	0	0
	bee88	PC-2	5	0	0	1	1	1	1	4			1	1	1
	bee89	PC-2	5	0	1	0	1	0	1	3			1	1	1
	bee90	PC-2	5	0	0	0	1	1	0	2			0	0	0
	bee91	PC-2	5	0	0	0	0	0	1	1			0	0	0
	bee92	PC-2	5	0	1	1	1	1	1	5			1	1	1
	bee93	PC-2	5	0	1	1	1	1	1	5			1	1	1
	bee94	PC-2	5	0	0	1	1	1	0	3			0	0	0
	bee95	PC-2	5	0	0	1	1	1	1	4			1	1	1
	bee96	PC-2	5	0	1	0	1	1	1	4			1	0	0
	bee97	PC-2	5	0	0	1	1	1	1	4			1	1	1
	bee98	PC-2	5	0	0	1	1	1	1	4			1	1	0
	bee99	PC-2	5	0	0	1	1	1	0	3			1	1	0
	bee100	PC-2	5	0	0	0	0	1	0	1			0	0	0
	bee101	PC-3	6	0	1	1	1	1	1	5			1	1	1
	bee102	PC-3	6	0	0	1	1	1	1	4			1	1	1
	bee103	PC-3	6	0	0	1	1	1	1	4			1	1	1
	bee104	PC-3	6	0	0	1	1	1	1	4			1	1	1
	bee105	PC-3	6	0	0	1	1	0	1	3			1	1	0
	bee106	PC-3	6	0	0	0	1	1	1	3			1	0	0
	bee107	PC-3	6	0	0	1	0	1	1	3			1	1	1
	bee108	PC-3	6	0	0	0	0	1	1	2			1	1	0
	bee109	PC-3	6	1	0	1	1	1	0	4			0	0	0
	bee110	PC-3	6	0	0	1	1	1	1	4			1	0	0
	bee111	PC-3	6	0	0	0	0	0	1	1			0	0	0
	bee112	PC-3	6	0	0	1	1	1	1	4			1	1	1
	bee113	PC-3	6	0	0	0	0	0	0	0			0	0	0
	bee114	PC-3	6	0	1	1	1	1	1	5			1	0	0
	bee115	PC-3	6	0	1	1	1	1	1	5			1	1	1
	bee116	PC-3	6	0	0	0	1	1	1	3			1	1	1
	bee117	PC-3	6	0	1	1	1	1	0	4			1	1	0
	bee118	PC-3	6	0	0	0	1	1	1	3			0	0	0
	bee119	PC-3	6	0	0	0	0	1	1	2			1	0	0
	bee120	PC-3	6	0	0	1	0	0	0	1			0	0	0
	bee121	LD10-1	7	0	0	1	1	1	1	4			1	0	0
	bee122	LD10-1	7	1	0	1	1	1	1	5			1	1	1
	bee123	LD10-1	7	0	0	1	1	1	1	4			1	1	0
	bee124	LD10-1	7	0	0	1	0	0	0	1			0	0	0
	bee125	LD10-1	7	0	1	0	1	1	1	4			1	1	0
	bee126	LD10-1	7	0	0	1	1	1	0	3			0	0	0
	bee127	LD10-1	7	0	0	1	1	1	1	4			1	1	0
	bee128	LD10-1	7	0	0	0	1	1	1	3			0	0	0
	bee129	LD10-1	7	0	0	1	0	0	1	2			0	0	0
	bee130	LD10-1	7	0	0	1	0	1	1	3			1	0	0
	bee131	LD10-1	7	0	0	1	1	1	1	4			1	1	1
	bee132	LD10-1	7	0	1	1	1	1	1	5			1	1	1
	bee133	LD10-1	7	0	0	0	0	0	1	1			0	0	0
	bee134	LD10-1	7	0	1	1	1	1	1	5			1	1	1
	bee135	LD10-1	7	0	0	0	1	1	0	2			0	0	0
	bee136	LD10-1	7	0	0	0	0	0	0	0			0	0	0
	bee137	LD10-1	7	0	1	0	1	1	1	4			1	1	1
	bee138	LD10-1	7	0	0	1	1	0	1	3			1	1	1
	bee139	LD10-1	7	0	0	1	1	1	1	4			1	1	1
	bee140	LD10-1	7	0	0	0	1	1	1	3			1	1	0
	bee141	LD10-2	8	0	0	1	1	1	1	4			1	1	1
	bee142	LD10-2	8	0	0	1	1	1	1	4			1	1	1
	bee143	LD10-2	8	0	1	1	1	1	1	5			0	0	0
	bee144	LD10-2	8	0	0	0	1	1	1	3			1	1	0
	bee145	LD10-2	8	0	0	1	1	1	1	4			1	1	0
	bee146	LD10-2	8	0	1	1	0	1	1	4			1	1	0
	bee147	LD10-2	8	0	1	1	0	0	0	2			0	0	0
	bee148	LD10-2	8	0	0	0	1	0	0	1			0	0	0
	bee149	LD10-2	8	0	0	0	0	1	1	2			0	0	0
	bee150	LD10-2	8	0	0	1	1	1	1	4			1	1	1
	bee151	LD10-2	8	0	0	0	1	1	1	3			1	1	1
	bee152	LD10-2	8	0	1	0	1	1	1	4			1	0	0
	bee153	LD10-2	8	0	0	0	0	0	0	0			0	0	0
	bee154	LD10-2	8	0	0	1	1	1	1	4			1	1	1
	bee155	LD10-2	8	0	1	1	1	1	1	5			1	1	0
	bee156	LD10-2	8	0	1	1	0	0	0	2			1	0	0
	bee157	LD10-2	8	0	0	0	1	1	1	3			1	0	0
	bee158	LD10-2	8	0	1	1	1	1	1	5			1	1	0
	bee159	LD10-2	8	0	0	0	0	0	1	1			0	0	0
	bee160	LD10-2	8	0	0	1	1	1	1	4			1	1	1
	bee161	LD10-3	9	0	1	1	1	1	1	5			1	1	1
	bee162	LD10-3	9	0	0	1	1	0	1	3			1	0	0
	bee163	LD10-3	9	0	0	0	0	1	0	1			0	0	0
	bee164	LD10-3	9	0	0	1	0	0	1	2			0	0	0
	bee165	LD10-3	9	0	0	0	1	1	1	3			1	1	1
	bee166	LD10-3	9	0	0	1	1	1	0	3			1	0	0
	bee167	LD10-3	9	0	0	1	1	1	1	4			1	1	1
	bee168	LD10-3	9	0	0	1	1	1	0	3			0	0	0
	bee169	LD10-3	9	0	0	1	1	1	1	4			1	1	0
	bee170	LD10-3	9	0	0	1	0	0	0	1			0	0	0
	bee171	LD10-3	9	0	0	1	1	1	1	4			0	0	0
	bee172	LD10-3	9	0	1	1	1	1	1	5			1	1	1
	bee173	LD10-3	9	0	0	0	1	1	1	3			1	1	0
	bee174	LD10-3	9	0	0	1	1	1	1	4			1	1	0
	bee175	LD10-3	9	0	1	1	1	1	1	5			1	1	1
	bee176	LD10-3	9	0	0	0	0	0	1	1			1	0	0
	bee177	LD10-3	9	0	0	1	0	1	1	3			1	1	0
	bee178	LD10-3	9	0	0	0	1	0	1	2			0	0	0
	bee179	LD10-3	9	0	0	1	1	1	1	4			0	0	0
	bee180	LD10-3	9	1	0	1	1	1	1	5			1	1	1
	bee181	LD50-1	10	0	0	1	1	1	1	4			1	1	0
	bee182	LD50-1	10	0	1	1	1	1	1	5			1	0	0
	bee183	LD50-1	10	0	1	1	1	1	1	5			1	1	1
	bee184	LD50-1	10	0	1	1	1	1	1	5			1	1	1
	bee185	LD50-1	10	0	0	1	1	1	0	3			0	0	0
	bee186	LD50-1	10	0	0	1	0	0	1	1			0	0	0
	bee187	LD50-1	10	0	1	1	1	1	1	5			1	1	1
	bee188	LD50-1	10	0	0	0	0	0	0	0			0	0	0
	bee189	LD50-1	10	0	0	0	0	1	0	1			0	0	0
	bee190	LD50-1	10	0	1	1	1	0	1	4			1	0	0
	bee191	LD50-1	10	0	1	1	1	1	0	4			1	0	0
	bee192	LD50-1	10	0	0	0	0	0	1	1			0	0	0
	bee193	LD50-1	10	0	0	1	1	0	0	2			0	0	0
	bee194	LD50-1	10	0	0	1	0	1	1	3			0	0	0
	bee195	LD50-1	10	0	0	1	1	1	1	4			1	1	1
	bee196	LD50-1	10	1	0	1	1	1	1	5			0	0	0
	bee197	LD50-1	10	0	0	0	1	1	1	3			1	0	0
	bee198	LD50-1	10	0	0	1	1	1	1	4			1	1	0
	bee199	LD50-1	10	1	1	1	1	1	0	5			1	1	0
	bee200	LD50-1	10	0	0	1	1	1	1	4			1	1	0
	bee201	LD50-2	11	0	0	1	1	1	1	4			1	1	1
	bee202	LD50-2	11	0	0	1	1	1	1	4			1	0	0
	bee203	LD50-2	11	0	1	0	0	0	0	1			0	0	0
	bee204	LD50-2	11	0	1	1	1	1	1	5			1	0	0
	bee205	LD50-2	11	1	1	1	1	1	1	6			1	1	1
	bee206	LD50-2	11	0	0	1	0	1	1	3			1	1	1
	bee207	LD50-2	11	0	1	1	0	0	1	3			1	0	0
	bee208	LD50-2	11	0	0	0	0	0	0	0			0	0	0
	bee209	LD50-2	11	0	0	1	1	1	1	4			1	1	0
	bee210	LD50-2	11	0	1	1	1	1	1	5			1	1	0
	bee211	LD50-2	11	0	0	0	0	0	1	1			0	0	0
	bee212	LD50-2	11	0	0	0	0	0	0	0			0	0	0
	bee213	LD50-2	11	0	1	1	1	1	1	5			1	1	1
	bee214	LD50-2	11	0	0	0	0	1	0	1			0	0	0
	bee215	LD50-2	11	0	0	0	1	1	1	3			1	0	0
	bee216	LD50-2	11	0	0	0	1	0	0	1			0	0	0
	bee217	LD50-2	11	0	1	1	1	1	1	5			1	1	0
	bee218	LD50-2	11	0	0	0	1	0	0	1			0	0	0
	bee219	LD50-2	11	0	1	1	0	1	1	4			1	0	0
	bee220	LD50-2	11	0	1	1	1	1	1	5			1	1	1
	bee221	LD50-3	12	0	0	1	1	1	1	4			1	1	1
	bee222	LD50-3	12	0	0	1	1	0	1	3			1	0	0
	bee223	LD50-3	12	0	1	1	1	1	1	5			1	0	0
	bee224	LD50-3	12	0	1	1	1	1	1	5			1	1	1
	bee225	LD50-3	12	0	0	0	0	1	0	1			0	0	0
	bee226	LD50-3	12	0	1	1	1	1	1	5			1	0	0
	bee227	LD50-3	12	0	0	1	1	0	1	3			1	1	0
	bee228	LD50-3	12	1	1	1	1	1	1	6			0	0	0
	bee229	LD50-3	12	0	0	0	1	1	0	2			0	0	0
	bee230	LD50-3	12	0	0	1	0	0	0	1			0	0	0
	bee231	LD50-3	12	0	1	1	1	1	1	5			1	1	0
	bee232	LD50-3	12	0	0	0	0	0	0	0			0	0	0
	bee233	LD50-3	12	0	0	1	1	1	1	4			1	1	1
	bee234	LD50-3	12	0	0	0	1	1	1	3			1	1	1
	bee235	LD50-3	12	0	0	0	0	0	1	1			0	0	0
	bee236	LD50-3	12	0	0	0	0	1	0	1			0	0	0
	bee237	LD50-3	12	0	1	1	1	1	1	5			1	1	0
	bee238	LD50-3	12	0	0	0	1	1	1	3			1	1	0
	bee239	LD50-3	12	0	1	1	1	1	1	5			1	1	1
	bee240	LD50-3	12	0	0	0	1	1	1	3			1	1	0
